# Supplementary material for: Mapping of a Novel Race Specific Resistance Gene to Phytophthora Root Rot of Pepper (Capsicum annuum) Using Bulked Segregant Analysis Combined with Specific Length Amplified Fragment Sequencing Strategy
Source: PLoS One. 2016 Mar 18;11(3):e0151401. doi: 10.1371/journal.pone.0151401 (PMC4798474; doi:10.1371/journal.pone.0151401)
Supplement: S2 Table — (XLSX) [file pone.0151401.s004.xlsx]

## Sheet: gene annotation
S2 Table Annotated genes associated with disease resistance
Gene ID	Physical position	GO_annotation	Swissprot_annotation	NR_annotation
CA10g19790	229369424_229371313	Biological Process: morphogenesis of an epithelium (GO:0002009);; Molecular Function: binding (GO:0005488);; Biological Process: signal transduction (GO:0007165);; Cellular Component: membrane (GO:0016020);; Biological Process: cell differentiation (GO:0030154);; Cellular Component: cell part (GO:0044464);; Biological Process: organ development (GO:0048513);; Biological Process: positive regulati…	Putative disease resistance protein At4g19050 OS=Arabidopsis thaliana GN=At4g19050 PE=3 SV=2	PREDICTED: putative disease resistance protein At4g19050-like [Fragaria vesca subsp. vesca]
CA10g19860	229547792_229551631	--	Putative late blight resistance protein homolog R1B-17 OS=Solanum demissum GN=R1B-17 PE=3 SV=1	PREDICTED: putative late blight resistance protein homolog R1B-17-like [Solanum lycopersicum]
CA10g19880	229571991_229574219;	Molecular Function: binding (GO:0005488);; Cellular Component: cytoplasm (GO:0005737);; Cellular Component: intracellular membrane-bounded organelle (GO:0043231);; Biological Process: single-organism cellular process (GO:0044763);; Biological Process: cellular component organization or biogenesis (GO:0071840);;	Putative disease resistance protein At4g19050 OS=Arabidopsis thaliana GN=At4g19050 PE=3 SV=2	PREDICTED: putative disease resistance protein At4g19050-like [Fragaria vesca subsp. vesca]
CA10g19920	229630751_229632307	Molecular Function: binding (GO:0005488);;	Putative late blight resistance protein homolog R1C-3 OS=Solanum demissum GN=R1C-3 PE=3 SV=1	PREDICTED:Putative late blight resistance protein homolog R1C-3-like [Solanum demissum]
CA10g20170	229970841_229973014	Molecular Function: protein binding (GO:0005515);; Cellular Component: nucleus (GO:0005634);; Cellular Component: cytoplasm (GO:0005737);; Biological Process: cell death (GO:0008219);; Biological Process: response to fungus (GO:0009620);; Biological Process: systemic acquired resistance (GO:0009627);; Biological Process: salicylic acid mediated signaling pathway (GO:0009863);; Biological Process:…	Regulatory protein NPR5 OS=Arabidopsis thaliana GN=NPR5 PE=1 SV=1	PREDICTED: regulatory protein NPR5-like [Solanum lycopersicum]
CA10g20470	230408928_230411658	Biological Process: polysaccharide catabolic process (GO:0000272);; Molecular Function: protein serine/threonine kinase activity (GO:0004674);; Molecular Function: protein tyrosine kinase activity (GO:0004713);; Molecular Function: protein binding (GO:0005515);; Molecular Function: ATP binding (GO:0005524);; Cellular Component: plasma membrane (GO:0005886);; Biological Process: starch metabolic p…	Leucine-rich repeat receptor-like tyrosine-protein kinase At2g41820 OS=Arabidopsis thaliana GN=At2g41820 PE=1 SV=1	PREDICTED: leucine-rich repeat receptor-like tyrosine-protein kinase At2g41820-like [Solanum lycopersicum]
CA10g20540	230478161_230480962	Biological Process: cell communication (GO:0007154);; Cellular Component: intracellular membrane-bounded organelle (GO:0043231);; Biological Process: primary metabolic process (GO:0044238);; Biological Process: cellular biosynthetic process (GO:0044249);; Cellular Component: cytoplasmic part (GO:0044444);; Biological Process: single-organism transport (GO:0044765);; Biological Process: innate imm…	Probable disease resistance protein At1g12280 OS=Arabidopsis thaliana GN=At1g12280 PE=3 SV=1	PREDICTED: probable disease resistance protein At4g27220-like [Solanum lycopersicum]
CA10g20570	230692299_230695749	Biological Process: signal transduction (GO:0007165);; Cellular Component: chloroplast (GO:0009507);; Cellular Component: plastid stroma (GO:0009532);; Biological Process: detection of biotic stimulus (GO:0009595);; Biological Process: response to bacterium (GO:0009617);; Biological Process: plant-type hypersensitive response (GO:0009626);; Cellular Component: membrane (GO:0016020);; Biological P…	Uncharacterized F-box/LRR-repeat protein C02F5.7 OS=Caenorhabditis elegans GN=C02F5.7 PE=4 SV=3	PREDICTED: probable disease resistance protein At5g43740-like [Solanum lycopersicum]
CA10g20580	230695777_230696172	--	Probable disease resistance protein At5g47260 OS=Arabidopsis thaliana GN=At5g47260 PE=3 SV=2	PREDICTED: probable disease resistance protein At5g43740-like [Solanum lycopersicum]
CA10g20610	230710746_230713203	--	--	PREDICTED: probable disease resistance protein At5g43740-like [Solanum lycopersicum]
CA10g20620	230717458_230720108	--	Putative late blight resistance protein homolog R1A-6 OS=Solanum demissum GN=R1A-6 PE=3 SV=2	PREDICTED: putative late blight resistance protein homolog R1A-10-like [Solanum lycopersicum]
CA10g20630	230737895_230743466	Biological Process: signal transduction (GO:0007165);; Cellular Component: plastid (GO:0009536);; Biological Process: response to bacterium (GO:0009617);; Biological Process: response to organic substance (GO:0010033);; Biological Process: programmed cell death (GO:0012501);; Biological Process: cellular response to stress (GO:0033554);; Biological Process: primary metabolic process (GO:0044238);…	Disease resistance protein At4g27190 OS=Arabidopsis thaliana GN=At4g27190 PE=2 SV=1	PREDICTED: probable disease resistance protein At4g27220-like [Solanum lycopersicum]
CA10g20740	230915609_230916418	Biological Process: response to stimulus (GO:0050896);;	Probable disease resistance protein At1g12280 OS=Arabidopsis thaliana GN=At1g12280 PE=3 SV=1	PREDICTED: probable disease resistance protein At4g27220-like [Solanum lycopersicum]
CA10g20750	230952700_230955084	Biological Process: cell communication (GO:0007154);; Cellular Component: intracellular membrane-bounded organelle (GO:0043231);; Biological Process: primary metabolic process (GO:0044238);; Biological Process: cellular biosynthetic process (GO:0044249);; Cellular Component: cytoplasmic part (GO:0044444);; Biological Process: single-organism transport (GO:0044765);; Biological Process: innate imm…	Probable disease resistance protein At4g27220 OS=Arabidopsis thaliana GN=At4g27220 PE=2 SV=1	PREDICTED: probable disease resistance protein At4g27220-like [Solanum lycopersicum]
CA10g20770	230981007_230984067	--	Putative disease resistance protein At1g63350 OS=Arabidopsis thaliana GN=At1g63350 PE=2 SV=1	PREDICTED: probable disease resistance protein At5g43740-like [Solanum lycopersicum]
CA10g20780	230991975_230992229	Molecular Function: nucleotide binding (GO:0000166);;	--	PREDICTED: probable disease resistance protein At5g43740-like [Solanum lycopersicum]
CA10g20790	230993395_230994594	Biological Process: signal transduction (GO:0007165);; Cellular Component: intracellular membrane-bounded organelle (GO:0043231);; Biological Process: primary metabolic process (GO:0044238);; Biological Process: cellular biosynthetic process (GO:0044249);; Cellular Component: cytoplasmic part (GO:0044444);; Biological Process: innate immune response (GO:0045087);; Biological Process: response to …	Probable disease resistance protein At1g12290 OS=Arabidopsis thaliana GN=At1g12290 PE=2 SV=1	PREDICTED: probable disease resistance protein At4g27220-like [Solanum lycopersicum]
CA10g20800	230994651_230995319	Biological Process: defense response (GO:0006952);; Biological Process: signal transduction (GO:0007165);; Cellular Component: chloroplast (GO:0009507);; Cellular Component: plastid stroma (GO:0009532);; Biological Process: detection of biotic stimulus (GO:0009595);; Biological Process: response to external stimulus (GO:0009605);; Biological Process: response to bacterium (GO:0009617);; Biologica…	Disease resistance protein At4g27190 OS=Arabidopsis thaliana GN=At4g27190 PE=2 SV=1	PREDICTED: probable disease resistance protein At4g27220-like [Solanum lycopersicum]
CA10g20820	231088890_231094060	Biological Process: response to stimulus (GO:0050896);;	Disease resistance protein At4g27190 OS=Arabidopsis thaliana GN=At4g27190 PE=2 SV=1	PREDICTED: probable disease resistance protein At4g27220-like [Solanum lycopersicum]
CA10g21000	231316973_231317932	Molecular Function: binding (GO:0005488);; Cellular Component: membrane (GO:0016020);; Cellular Component: cell part (GO:0044464);;	Putative late blight resistance protein homolog R1B-17 OS=Solanum demissum GN=R1B-17 PE=3 SV=1	PREDICTED: putative late blight resistance protein homolog R1A-10-like [Solanum lycopersicum]
CA10g21010	231318633_231319094	Molecular Function: anion binding (GO:0043168);;	Putative late blight resistance protein homolog R1A-3 OS=Solanum demissum GN=R1A-3 PE=5 SV=2	PREDICTED: putative late blight resistance protein homolog R1C-3-like [Solanum lycopersicum]
CA10g21040	231380404_231380721	--	--	PREDICTED: putative late blight resistance protein homolog R1B-17-like [Solanum lycopersicum]
CA10g21050	231381558_231385206	--	Putative late blight resistance protein homolog R1B-23 OS=Solanum demissum GN=R1B-23 PE=3 SV=1	PREDICTED: putative late blight resistance protein homolog R1A-10-like [Solanum lycopersicum]
CA10g21070	231395193_231396086	Molecular Function: binding (GO:0005488);; Cellular Component: cell part (GO:0044464);;	Putative late blight resistance protein homolog R1A-6 OS=Solanum demissum GN=R1A-6 PE=3 SV=2	PREDICTED: putative late blight resistance protein homolog R1A-10-like [Solanum lycopersicum]
CA10g21090	231409294_231410364	Biological Process: response to stress (GO:0006950);; Molecular Function: purine ribonucleoside binding (GO:0032550);; Molecular Function: adenyl ribonucleotide binding (GO:0032559);; Molecular Function: anion binding (GO:0043168);;	Probable disease resistance protein At1g61190 OS=Arabidopsis thaliana GN=At1g61190 PE=3 SV=1	PREDICTED: probable disease resistance protein At1g61190-like [Solanum lycopersicum]
CA10g21120	231470527_231472800	Biological Process: signal transduction (GO:0007165);; Cellular Component: plastid (GO:0009536);; Biological Process: response to bacterium (GO:0009617);; Biological Process: response to organic substance (GO:0010033);; Biological Process: programmed cell death (GO:0012501);; Biological Process: cellular response to stress (GO:0033554);; Biological Process: primary metabolic process (GO:0044238);…	Disease resistance protein At4g27190 OS=Arabidopsis thaliana GN=At4g27190 PE=2 SV=1	PREDICTED: probable disease resistance protein At4g27220-like [Solanum lycopersicum]
CA10g21150	231532734_231534620	--	Putative disease resistance protein At1g50180 OS=Arabidopsis thaliana GN=At1g50180 PE=3 SV=2	PREDICTED: putative late blight resistance protein homolog R1A-10-like [Solanum lycopersicum]
CA10g21160	231534882_231535394	--	Putative late blight resistance protein homolog R1A-3 OS=Solanum demissum GN=R1A-3 PE=5 SV=2	PREDICTED: putative late blight resistance protein homolog R1C-3-like [Solanum lycopersicum]
CA10g21170	231547716_231549950	Biological Process: signal transduction (GO:0007165);; Cellular Component: plastid (GO:0009536);; Biological Process: response to bacterium (GO:0009617);; Biological Process: response to organic substance (GO:0010033);; Biological Process: programmed cell death (GO:0012501);; Biological Process: cellular response to stress (GO:0033554);; Biological Process: primary metabolic process (GO:0044238);…	Disease resistance protein At4g27190 OS=Arabidopsis thaliana GN=At4g27190 PE=2 SV=1	PREDICTED: probable disease resistance protein At5g43740-like [Solanum lycopersicum]
CA10g21180	231561698_231564343	--	Putative late blight resistance protein homolog R1A-6 OS=Solanum demissum GN=R1A-6 PE=3 SV=2	PREDICTED: putative late blight resistance protein homolog R1A-10-like [Solanum lycopersicum]
CA10g21190	231569136_231578001	Biological Process: cell communication (GO:0007154);; Cellular Component: intracellular membrane-bounded organelle (GO:0043231);; Biological Process: primary metabolic process (GO:0044238);; Biological Process: cellular biosynthetic process (GO:0044249);; Cellular Component: cytoplasmic part (GO:0044444);; Biological Process: innate immune response (GO:0045087);; Biological Process: regulation of…	Probable disease resistance protein At1g12280 OS=Arabidopsis thaliana GN=At1g12280 PE=3 SV=1	PREDICTED: probable disease resistance protein At5g43740-like [Solanum lycopersicum]
